# Supplementary material for: Mycosporine-like Amino Acids in Palmaria palmata (Rhodophyta): Specific Implication of Usujirene in Photoprotection
Source: Mar Drugs. 2024 Mar 5;22(3):121. doi: 10.3390/md22030121 (PMC10972262; doi:10.3390/md22030121)
Supplement: Supplementary file 1 [file marinedrugs-22-00121-s001.zip]

Archive with 1 entries (1 files):
- marinedrugs-2876636-supplementary Table S1.pdf
